# Supplementary material for: The Expression of Cellular Prion Protein, PrPC, Favors pTau Propagation and Blocks NMDAR Signaling in Primary Cortical Neurons
Source: Cells. 2023 Jan 11;12(2):283. doi: 10.3390/cells12020283 (PMC9856489; doi:10.3390/cells12020283)
Supplement: Supplementary file 1 [file cells-12-00283-s001.zip]

Archive with 1 entries (1 files):
- cells-2074505-supplementary.pdf
